# Supplementary material for: Continuous Glucose Monitoring–Derived Metrics and Cardiovascular Risk Among People With Diabetes: Systematic Scoping Review
Source: JMIR Diabetes. 2026 May 6;11:e89374. doi: 10.2196/89374 (PMC13148326; doi:10.2196/89374)
Supplement: Multimedia Appendix 4 [file diabetes-v11-e89374-s004.xlsx]

## Sheet: Sheet1
Multimedia Appendix 4
Table S1: The included studies and their aims
Short Title	Authors	Year	Full Title	Aim	Journal	Volume	Issue	Page(s)	Ref. Type	Url	DOI
Bergdahl (2025)	Bergdahl Ebba ; Forsander Gun ; Sundberg Frida ; Milkovic Linda ; Dangardt Frida ;	2025	Investigating the presence and detectability of structural peripheral arterial changes in children with well-regulated type 1 diabetes versus healthy controls using ultra-high frequency ultrasound: a single-centre cross-sectional and case-control study.	To investigating the prognostic value of long-term glycemic variability (GV) in patients with type 2 DM	EClinicalMedicine	81		103097	Journal, Article	http://ovidsp.ovid.com/ovidweb.cgi?T=JS&PAGE=reference&D=pmnm&NEWS=N&AN=40034566 https://ep.fjernadgang.kb.dk/login?url=http://ovidsp.ovid.com/ovidweb.cgi?T=JS&CSC=Y&NEWS=N&PAGE=fulltext&D=pmnm&DO=10.1016%2fj.eclinm.2025.103097 https://soeg.kb.dk/discovery/openurl?institution=45KBDK_KGL&vid=45KBDK_KGL:KGL&?sid=OVID:medline&id=pmid:40034566&id=doi:10.1016%2Fj.eclinm.2025.103097&issn=2589-5370&isbn…	https://dx.doi.org/10.1016/j.eclinm.2025.103097
Bezerra (2023)	Bezerra Marta Fernandes; Neves Celestino ; Neves Joao Sergio; Carvalho Davide ;	2023	Time in range and complications of diabetes: a cross-sectional analysis of patients with Type 1 diabetes.	To evaluate the association of CGM parameters and HbA1c with diabetes complications in patients with Type 1 Diabetes.	Diabetology & metabolic syndrome	15	1	244	Journal, Article	http://ovidsp.ovid.com/ovidweb.cgi?T=JS&PAGE=reference&D=pmnm&NEWS=N&AN=38008747	https://dx.doi.org/10.1186/s13098-023-01219-2
Borg (2011)	Borg R ; Kuenen J C; Carstensen B ; Zheng H ; Nathan D M; Heine R J; Nerup J ; Borch-Johnsen K ; Witte D R;	2011	HbA1(c) and mean blood glucose show stronger associations with cardiovascular disease risk factors than do postprandial glycaemia or glucose variability in persons with diabetes: the A1C-Derived Average Glucose (ADAG) study.	Examined the association between various indices of glycaemia measured during everyday activities and metabolic CVD risk factors in the A1C-Derived Average Glucose (ADAG) study.	Diabetologia	54	1	69-72	Journal, Article	http://ovidsp.ovid.com/ovidweb.cgi?T=JS&PAGE=reference&D=med8&NEWS=N&AN=20886203	https://dx.doi.org/10.1007/s00125-010-1918-2
Buscemi (2010)	Buscemi S ; Re A ; Batsis J A; Arnone M ; Mattina A ; Cerasola G ; Verga S ;	2010	Glycaemic variability using continuous glucose monitoring and endothelial function in the metabolic syndrome and in Type 2 diabetes.	Subjects who are at increased risk of developing diabetes may have increased glycaemic variability associated with endothelial dysfunction and possibly subclinical atherosclerosis, which may lead to increased cardiovascular risk observed at the time of diabetes diagnosis.	Comment in: Diabet Med. 2011 Jan;28(1):125-6; author reply 127-8 PMID: 21166857 [https://www.ncbi.nlm.nih.gov/pubmed/21166857] Comment in: Diabet Med. 2011 Jan;28(1):126; author reply 127-8 PMID: 21166858 [https://www.ncbi.nlm.nih.gov/pubmed/21166858]	27	8	872-8	Journal, Article	http://ovidsp.ovid.com/ovidweb.cgi?T=JS&PAGE=reference&D=med8&NEWS=N&AN=20653743	https://dx.doi.org/10.1111/j.1464-5491.2010.03059.x
Cai (2024)	Cai Lingli ; Shen Wenqi ; Li Jiang ; Wang Bin ; Sun Ying ; Chen Yi ; Gao Ling ; Xu Fei ; Xiao Xinhua ; Wang Ningjian ; Lu Yingli ;	2024	Association between glycemia risk index and arterial stiffness in type 2 diabetes.	To investigate the association of glycemia risk index (GRI), a novel composite metric derived from continuous glucose monitoring (CGM), with arterial stiffness in patients with type 2 diabetes	Journal of diabetes investigation	15	5	614-622	Journal, Article		10.1111/jdi.14153
Castaldo (2011)	Castaldo Ersilia ; Sabato Donata ; Lauro Davide ; Sesti Giorgio ; Marini Maria Adelaide;	2011	Hypoglycemia assessed by continuous glucose monitoring is associated with preclinical atherosclerosis in individuals with impaired glucose tolerance.	Whether IGT individuals have asymptomatic hypoglycemia under real-life conditions that are related to early atherosclerosis is unknown.	PloS one	6	12	e28312	Journal, Article	http://ovidsp.ovid.com/ovidweb.cgi?T=JS&PAGE=reference&D=med8&NEWS=N&AN=22164268	https://dx.doi.org/10.1371/journal.pone.0028312
Cesana (2013)	Cesana Francesca ; Giannattasio Cristina ; Nava Stefano ; Soriano Francesco ; Brambilla Gianmaria ; Baroni Matteo ; Meani Paolo ; Varrenti Marisa ; Paleari Felice ; Gamba Pierluigi ; Facchetti Rita ; Alloni Marta ; Grassi Guido ; Mancia Giuseppe ;	2013	Impact of blood glucose variability on carotid artery intima media thickness and distensibility in type 1 diabetes mellitus.	To investigate the impact of different measures of blood glucose variability on arterial structure and function	Blood pressure	22	6	355-61	Journal, Article	http://ovidsp.ovid.com/ovidweb.cgi?T=JS&PAGE=reference&D=med10&NEWS=N&AN=23862738	https://dx.doi.org/10.3109/08037051.2013.791413
Chen (2010)	Chen Xiao-min ; Zhang Yan ; Shen Xing-ping ; Huang Qun ; Ma Hong ; Huang Yang-Ling ; Zhang Wen-Qiang ; Wu Hao-Jie ;	2010	Correlation between glucose fluctuations and carotid intima-media thickness in type 2 diabetes.	To evaluate the relationship between blood glucose fluctuations and carotid atherosclerosis (AS) in type 2 diabetic patients.	Diabetes research and clinical practice	90	1	95-9	Journal, Article	http://ovidsp.ovid.com/ovidweb.cgi?T=JS&PAGE=reference&D=med8&NEWS=N&AN=20605247	https://dx.doi.org/10.1016/j.diabres.2010.05.004
Chen (2020)	Chen Y ; Jia T ; Yan X ; Dai L ;	2020	Blood glucose fluctuations in patients with coronary heart disease and diabetes mellitus correlates with heart rate variability: A retrospective analysis of 210 cases.	This retrospective analysis aims to evaluate the correlation between blood glucose fluctuation (BGF) and heart rate variability (HRV) in patients with coronary heart disease (CHD) and type 2 diabetes mellitus (T2DM).	Nigerian journal of clinical practice	23	9	1194-1200	Journal, Article	http://ovidsp.ovid.com/ovidweb.cgi?T=JS&PAGE=reference&D=med18&NEWS=N&AN=32913156	https://dx.doi.org/10.4103/njcp.njcp_529_19
Cutruzzola (2022)	Cutruzzola Antonio ; Parise Martina ; Scavelli Faustina B; Barone Milena ; Gnasso Agostino ; Irace Concetta ;	2022	Time in Range Does Not Associate With Carotid Artery Wall Thickness and Endothelial Function in Type 1 Diabetes.	aim to evaluate the association between TIR collected in the short and long term and the measures of arterial morphology and function in patients with T1D.	Journal of diabetes science and technology	16	4	904-911	Journal, Article	http://ovidsp.ovid.com/ovidweb.cgi?T=JS&PAGE=reference&D=med21&NEWS=N&AN=33615850	https://dx.doi.org/10.1177/1932296821993178
De Meulemeester (2024)	De Meulemeester Jolien ; Charleer Sara ; Visser Margaretha M; De Block Christophe ; Mathieu Chantal ; Gillard Pieter ;	2024	The association of chronic complications with time in tight range and time in range in people with type 1 diabetes: a retrospective cross-sectional real-world study.	to evaluate the association of chronic complications with time in tight range (TITR: 3.9–7.8 mmol/l) and time in range (TIR: 3.9–10.0 mmol/l) in people with type 1 diabetes.	Diabetologia	67	8	1527-1535	Journal, Article	http://ovidsp.ovid.com/ovidweb.cgi?T=JS&PAGE=reference&D=med26&NEWS=N&AN=38787436 https://ep.fjernadgang.kb.dk/login?url=http://ovidsp.ovid.com/ovidweb.cgi?T=JS&CSC=Y&NEWS=N&PAGE=fulltext&D=med26&DO=10.1007%2fs00125-024-06171-y https://soeg.kb.dk/discovery/openurl?institution=45KBDK_KGL&vid=45KBDK_KGL:KGL&?sid=OVID:medline&id=pmid:38787436&id=doi:10.1007%2Fs00125-024-06171-y&issn=0012-186X&isbn=&…	https://dx.doi.org/10.1007/s00125-024-06171-y
Deng (2023)	Deng Zixuan ; Wang Shiyun ; Lu Jingyi ; Zhang Rong ; Zhang Lei ; Lu Wei ; Zhu Wei ; Bao Yuqian ; Zhou Jian ; Hu Cheng ;	2023	Interaction between haptoglobin genotype and glycemic variability on diabetic macroangiopathy: a population-based cross-sectional study.	to investigate whether the effect of GV on diabetic macroangiopathy depends on Hp genotype in type 2 diabetes. (Diabetic macroangiopathy - a specific form of accelerated atherosclerosis - )	Endocrine	82	2	311-318	Journal, Article	http://ovidsp.ovid.com/ovidweb.cgi?T=JS&PAGE=reference&D=medp&NEWS=N&AN=37615814	https://dx.doi.org/10.1007/s12020-023-03484-7
Di Flaviani (2011)	Di Flaviani Alessandra ; Picconi Fabiana ; Di Stefano Paola ; Giordani Ilaria ; Malandrucco Ilaria ; Maggio Paola ; Palazzo Paola ; Sgreccia Fabrizio ; Peraldo Carlo ; Farina Fabrizio ; Frajese Gaetano ; Frontoni Simona ;	2011	Impact of glycemic and blood pressure variability on surrogate measures of cardiovascular outcomes in type 2 diabetic patients.	Evaluated the effect of GV, blood pressure (BP), and oxidative stress on intima-media thickness (IMT), left ventricular mass index (LVMI), flow-mediated dilation (FMD), and sympathovagal balance (low frequency [LF]/high frequency [HF] ratio) Subjects were divided into dipper (D) and nondipper (ND) groups according to DBP.	Diabetes care	34	7	1605-9	Journal, Article	http://ovidsp.ovid.com/ovidweb.cgi?T=JS&PAGE=reference&D=med8&NEWS=N&AN=21610126	https://dx.doi.org/10.2337/dc11-0034
Dzhun (2023)	Dzhun Yana ; Mankovsky Georgy ; Rudenko Nadiya ; Marushko Yevgen ; Saienko Yanina ; Mankovsky Borys ;	2023	Glycemic variability is associated with diastolic dysfunction in patients with type 2 diabetes.	Aim: To investigate the relationship between glycemic variability (GV) and diastolic dysfunction in patients with type 2 diabetes mellitus (DM) without coronary artery disease	Journal of diabetes and its complications	37	11	108519	Journal, Article	http://ovidsp.ovid.com/ovidweb.cgi?T=JS&PAGE=reference&D=medl&NEWS=N&AN=37806236	https://dx.doi.org/10.1016/j.jdiacomp.2023.108519
El Malahi (2022)	El Malahi Anass ; Van Elsen Michiel ; Charleer Sara ; Dirinck Eveline ; Ledeganck Kristien ; Keymeulen Bart ; Crenier Laurent ; Radermecker Regis ; Taes Youri ; Vercammen Chris ; Nobels Frank ; Mathieu Chantal ; Gillard Pieter ; De Block Christophe ;	2022	Relationship Between Time in Range, Glycemic Variability, HbA1c, and Complications in Adults With Type 1 Diabetes Mellitus.	investigated whether GV and TIR were independently associated with chronic and acute diabetes complications	The Journal of clinical endocrinology and metabolism	107	2	e570-e581	Journal, Article	http://ovidsp.ovid.com/ovidweb.cgi?T=JS&PAGE=reference&D=med21&NEWS=N&AN=34534297	https://dx.doi.org/10.1210/clinem/dgab688
Foreman (2021)	Foreman Yuri D; van Doorn William P T M; Schaper Nicolaas C; van Greevenbroek Marleen M J; van der Kallen Carla J H; Henry Ronald M A; Koster Annemarie ; Eussen Simone J P M; Wesselius Anke ; Reesink Koen D; Schram Miranda T; Dagnelie Pieter C; Kroon Abraham A; Brouwers Martijn C G J; Stehouwer Coen D A;	2021	Greater daily glucose variability and lower time in range assessed with continuous glucose monitoring are associated with greater aortic stiffness: The Maastricht Study.	It is currently unclear whether daily glucose variability contributes to CVD. Therefore, we investigated whether glucose variability is associated with arterial measures that are considered important in CVD pathogenesis	Diabetologia	64	8	1880-1892	Journal, Article	http://ovidsp.ovid.com/ovidweb.cgi?T=JS&PAGE=reference&D=med20&NEWS=N&AN=33991193	https://dx.doi.org/10.1007/s00125-021-05474-8
Georeli (2024)	Georeli Eirini ; Stamati Athina ; Dimitriadou Meropi ; Chainoglou Athanasia ; Tsinopoulou Assimina Galli; Stabouli Stella ; Christoforidis Athanasios ;	2024	Assessment of arterial stiffness in paediatric patients with type 1 diabetes mellitus.	To investigate early indicators of cardiovascular disease (CVD) in children and adolescents with type 1 diabetes mellitus (T1DM), focusing on pulse wave velocity (PWV) and its associations with various anthropometric and glycemic parameters	Journal of diabetes and its complications	38	8	108782	Journal, Article	http://ovidsp.ovid.com/ovidweb.cgi?T=JS&PAGE=reference&D=med26&NEWS=N&AN=38917602 https://ep.fjernadgang.kb.dk/login?url=http://ovidsp.ovid.com/ovidweb.cgi?T=JS&CSC=Y&NEWS=N&PAGE=fulltext&D=med26&DO=10.1016%2fj.jdiacomp.2024.108782 https://soeg.kb.dk/discovery/openurl?institution=45KBDK_KGL&vid=45KBDK_KGL:KGL&?sid=OVID:medline&id=pmid:38917602&id=doi:10.1016%2Fj.jdiacomp.2024.108782&issn=1056-872…	https://dx.doi.org/10.1016/j.jdiacomp.2024.108782
Gimenez (2011)	Gimenez Marga ; Gilabert Rosa ; Lara Merce ; Conget Ignacio ;	2011	Preclinical arterial disease in patients with type 1 diabetes without other major cardiovascular risk factors or micro-/ macrovascular disease.	aimed to investigate preclinical atherosclerosis in T1D and its relationship with glucose profile and endothelial/ inflammatory markers	Diabetes & vascular disease research	8	1	2025-11-05	Journal, Article	http://ovidsp.ovid.com/ovidweb.cgi?T=JS&PAGE=reference&D=med8&NEWS=N&AN=21109602	https://dx.doi.org/10.1177/1479164110388674
Gordin (2008)	Gordin D ; Ronnback M ; Forsblom C ; Makinen V ; Saraheimo M ; Groop P-H ;	2008	Glucose variability, blood pressure and arterial stiffness in type 1 diabetes.	The objective was to investigate whether daily glucose variations influence arterial stiffness in patients with T1D and affect the haemodynamic reactivity in response to acute hyperglycaemia	Diabetes research and clinical practice	80	3	e4-7	Journal, Article	http://ovidsp.ovid.com/ovidweb.cgi?T=JS&PAGE=reference&D=med7&NEWS=N&AN=18325620	https://dx.doi.org/10.1016/j.diabres.2008.01.010
Guo (2021)	Guo Jinhui ; Wang Juan ; Zhao Zepeng ; Yu Lifang ;	2021	Association between glycemic control assessed by continuous glucose monitoring and stroke in patients with atrial fibrillation and diabetes mellitus.	to investigate the association between glycemic control assessed by continuous glucose monitoring (CGM) and the risk of stroke.	Annals of palliative medicine	10	8	9157-9164	Journal, Article	http://ovidsp.ovid.com/ovidweb.cgi?T=JS&PAGE=reference&D=med20&NEWS=N&AN=34488401	https://dx.doi.org/10.21037/apm-21-2198
He (2023)	He Ruibin ; Xuan Yingli ; Zhu Lingling ; Pang Shiqing ; Qin Li ; Tian Jingyan ; Yuan Jiangzi ;	2023	Low Blood Glucose Index Associated with Cardiovascular Events in Diabetic Hemodialysis Patients.	to investigate the glycemic variability and 1-year risk of cardiovascular disease events in diabetic hemodialysis patients. And we secondarily aimed to explore the association between glycemic variability and blood biochemical indicators	Blood purification	52	2025-10-09	824-834	Journal, Article	http://ovidsp.ovid.com/ovidweb.cgi?T=JS&PAGE=reference&D=medl&NEWS=N&AN=37607516	https://dx.doi.org/10.1159/000531964
Helleputte (2022)	Helleputte Simon ; Calders Patrick ; Rodenbach Arthur ; Marlier Joke ; Verroken Charlotte ; De Backer Tine ; Lapauw Bruno ;	2022	Time-varying parameters of glycemic control and glycation in relation to arterial stiffness in patients with type 1 diabetes.	Investigated the relationship of arterial stiffness with several short- and long-term parameters of glycemic control and glycation in patients with T1D	Cardiovascular diabetology	21	1	277	Journal, Article	http://ovidsp.ovid.com/ovidweb.cgi?T=JS&PAGE=reference&D=med23&NEWS=N&AN=36494687	https://dx.doi.org/10.1186/s12933-022-01717-z
Hoffman (2013)	Hoffman Robert P; Dye Amanda S; Huang Hong ; Bauer John A;	2013	Effects of glucose control and variability on endothelial function and repair in adolescents with type 1 diabetes.	to determine the relationship of endothelial dysfunction to various measures of glycemia	ISRN endocrinology	2013		876547	Journal, Article	http://ovidsp.ovid.com/ovidweb.cgi?T=JS&PAGE=reference&D=pmnm3&NEWS=N&AN=24490081	https://dx.doi.org/10.1155/2013/876547
Kakuta (2017)	Kakuta Kentaro ; Dohi Kaoru ; Miyoshi Miho ; Yamanaka Takashi ; Kawamura Masaki ; Masuda Jun ; Kurita Tairo ; Ogura Toru ; Yamada Norikazu ; Sumida Yasuhiro ; Ito Masaaki ;	2017	Impact of renal function on the underlying pathophysiology of coronary plaque composition in patients with type 2 diabetes mellitus.	evaluated the role of renal function in the contributory effects of blood glucose fluctuations and blood levels of inflammatory cytokine concentrations on the tissue characteristics of coronary plaques in patients with T2DM.	Cardiovascular diabetology	16	1	131	Journal, Article	http://ovidsp.ovid.com/ovidweb.cgi?T=JS&PAGE=reference&D=med14&NEWS=N&AN=29025416	https://dx.doi.org/10.1186/s12933-017-0618-3
Koroleva (2022)	Koroleva Elena A; Korbut Anton I; Bulumbaeva Dinara M; Klimontov Vadim V;	2022	Modeling of Risk Factors for Peripheral Artery Disease in Patients with Type 2 Diabetes	To determine the value of clinical, metabolic and inflammatory factors in assessing the risk of peripheral artery disease (PAD) in patients with type 2 diabetes (T2D).	2022 IEEE International Multi-Conference on Engineering, Computer and Information Sciences (SIBIRCON)	NA	NA	200-205	Journal, Article		10.1109/sibircon56155.2022.10017018
Li (2020)	Li Jinfeng ; Li Ya ; Ma Weiguo ; Liu Yishan ; Yin Xiaohong ; Xie Chuanqing ; Bai Jiao ; Zhang Min ;	2020	Association of Time in Range levels with Lower Extremity Arterial Disease in patients with type 2 diabetes.	To investigate the relationship between TIR levels and Lower Extremity Arterial Disease (LEAD) in patients with type 2 diabetes (T2DM).	Diabetes & metabolic syndrome	14	6	2081-2085	Journal, Article	http://ovidsp.ovid.com/ovidweb.cgi?T=JS&PAGE=reference&D=med18&NEWS=N&AN=33137566	https://dx.doi.org/10.1016/j.dsx.2020.09.028
Lu (2020)	Lu Jingyi ; Ma Xiaojing ; Shen Yun ; Wu Qiang ; Wang Ren ; Zhang Lei ; Mo Yifei ; Lu Wei ; Zhu Wei ; Bao Yuqian ; Vigersky Robert A; Jia Weiping ; Zhou Jian ;	2020	Time in Range Is Associated with Carotid Intima-Media Thickness in Type 2 Diabetes.	To investigate the association of TIR obtained from continuous glucose monitoring (CGM) with carotid intima-media thickness (CIMT) as a surrogate marker of cardiovascular disease (CVD).	Diabetes technology & therapeutics	22	2	72-78	Journal, Article	http://ovidsp.ovid.com/ovidweb.cgi?T=JS&PAGE=reference&D=med17&NEWS=N&AN=31524497	https://dx.doi.org/10.1089/dia.2019.0251
Lu (2021)	Lu Jingyi ; Wang Chunfang ; Shen Yun ; Chen Lei ; Zhang Lei ; Cai Jinghao ; Lu Wei ; Zhu Wei ; Hu Gang ; Xia Tian ; Zhou Jian ;	2021	Time in Range in Relation to All-Cause and Cardiovascular Mortality in Patients With Type 2 Diabetes: A Prospective Cohort Study.	To investigate the association between TIR and mortality in patients with type 2 diabetes.	Comment in: Diabetes Care. 2021 Feb;44(2):319-320 PMID: 33472967 [https://www.ncbi.nlm.nih.gov/pubmed/33472967]	44	2	549-555	Journal, Article	http://ovidsp.ovid.com/ovidweb.cgi?T=JS&PAGE=reference&D=med19&NEWS=N&AN=33097560	https://dx.doi.org/10.2337/dc20-1862
Magri (2018)	Magri Caroline Jane; Mintoff Dillon ; Camilleri Liberato ; Xuereb Robert G; Galea Joseph ; Fava Stephen ;	2018	Relationship of Hyperglycaemia, Hypoglycaemia, and Glucose Variability to Atherosclerotic Disease in Type 2 Diabetes.	to investigate the independent effects of hyperglycaemia, hypoglycaemia, and glucose variability on microvascular and macrovascular disease in T2DM.	Journal of diabetes research	2018		7464320	Journal, Article	http://ovidsp.ovid.com/ovidweb.cgi?T=JS&PAGE=reference&D=med15&NEWS=N&AN=30140707	https://dx.doi.org/10.1155/2018/7464320
Mesa (2022)	Mesa Alex ; Gimenez Marga ; Pueyo Irene ; Perea Veronica ; Vinals Clara ; Blanco Jesus ; Vinagre Irene ; Seres-Noriega Tonet ; Boswell Laura ; Esmatjes Enric ; Conget Ignacio ; Amor Antonio J;	2022	Hyperglycemia and hypoglycemia exposure are differentially associated with micro- and macrovascular complications in adults with Type 1 Diabetes.	Evaluate the relationship between high and low exposure continuous glucose monitoring (CGM)-derived glucometrics and micro- and macrovascular complications in type 1 diabetes (T1D).	Diabetes research and clinical practice	189		109938	Journal, Article	http://ovidsp.ovid.com/ovidweb.cgi?T=JS&PAGE=reference&D=med22&NEWS=N&AN=35662616	https://dx.doi.org/10.1016/j.diabres.2022.109938
Mi (2012)	Mi Shu-Hua ; Su Gong ; Li Zhao ; Yang Hong-Xia ; Zheng Hong ; Tao Hong ; Zhou Yun ; Tian Lei ;	2012	Comparison of glycemic variability and glycated hemoglobin as risk factors of coronary artery disease in patients with undiagnosed diabetes.	to investigate the association of admission glycemic excursion and hemoglobin A 1c (HbA1c ) with the presence and severity of CAD in patients with undiagnosed diabetes mellitus (DM).	Chinese medical journal	125	1	38-43	Journal, Article	http://ovidsp.ovid.com/ovidweb.cgi?T=JS&PAGE=reference&D=med9&NEWS=N&AN=22340463	DOI: 10.3760/cma.j.issn.0366-6999.2012.01.008
Mita (2023)	Mita Tomoya ; Katakami Naoto ; Okada Yosuke ; Yoshii Hidenori ; Osonoi Takeshi ; Nishida Keiko ; Shiraiwa Toshihiko ; Kurozumi Akira ; Taya Naohiro ; Wakasugi Satomi ; Sato Fumiya ; Ishii Ryota ; Gosho Masahiko ; Shimomura Iichiro ; Watada Hirotaka ;	2023	Continuous glucose monitoring-derived time in range and CV are associated with altered tissue characteristics of the carotid artery wall in people with type 2 diabetes.	we investigated the relationship of TIR and glucose variability metrics with changes in carotid atherosclerosis, including intime–media thickness (IMT) and the tissue characteristics of the carotid artery wall, in people with type 2 diabetes with no apparent history of symptomatic CVD	Diabetologia	66	12	2356-2367	Journal, Article	http://ovidsp.ovid.com/ovidweb.cgi?T=JS&PAGE=reference&D=medl&NEWS=N&AN=37750893	https://dx.doi.org/10.1007/s00125-023-06013-3
Mo (2013)	Mo Yifei ; Zhou Jian ; Li Mei ; Wang Yuwei ; Bao Yuqian ; Ma Xiaojing ; Li Ding ; Lu Wei ; Hu Cheng ; Li Minghua ; Jia Weiping ;	2013	Glycemic variability is associated with subclinical atherosclerosis in Chinese type 2 diabetic patients.	investigated the association between glycemic variability and cervical and/or intracranial atherosclerosis in Chinese type 2 diabetic patients	Cardiovascular diabetology	12		15	Journal, Article	http://ovidsp.ovid.com/ovidweb.cgi?T=JS&PAGE=reference&D=med10&NEWS=N&AN=23316958	https://dx.doi.org/10.1186/1475-2840-12-15
Morandi (2023)	Morandi Anita ; Piona Claudia ; Corradi Massimiliano ; Marigliano Marco ; Giontella Alice ; Orsi Silvia ; Emiliani Federica ; Tagetti Angela ; Marcon Denise ; Fava Cristiano ; Maffeis Claudio ;	2023	Risk factors for pre-clinical atherosclerosis in adolescents with type 1 diabetes.	To assess whether, besides “traditional” risk factors, overall oxidative stress, oxidized lipoproteins, and glycemic variability are associated with early macro-vascular damage in type 1 diabetes (T1D).	Diabetes research and clinical practice	198		110618	Journal, Article	http://ovidsp.ovid.com/ovidweb.cgi?T=JS&PAGE=reference&D=med23&NEWS=N&AN=36906234	https://dx.doi.org/10.1016/j.diabres.2023.110618
Pena (2012)	Pena Alexia S; Couper Jennifer J; Harrington Jennifer ; Gent Roger ; Fairchild Jan ; Tham Elaine ; Baghurst Peter ;	2012	Hypoglycemia, but not glucose variability, relates to vascular function in children with type 1 diabetes.	to evaluate the relationship between glucose variability and vascular function in children with type 1 diabetes	Diabetes technology & therapeutics	14	6	457-62	Journal, Article	http://ovidsp.ovid.com/ovidweb.cgi?T=JS&PAGE=reference&D=med9&NEWS=N&AN=22313018	https://dx.doi.org/10.1089/dia.2011.0229
Pertseva (2023)	Pertseva N ; Moshenets K ;	2023	Definition of the relationships between ambulatory blood pressure characteristics and blood glucose levels in type 2 diabetes patients with well-controlled arterial hypertension	To evaluate the relationship between continuous glucose monitoring (CGM) parameters and ambulatory BP monitoring (ABPM) indicators in T2DM patients with well-controlled BP	Romanian Journal of Diabetes, Nutrition and Metabolic Diseases	30	2	215-221	Journal, Article	http://www.rjdnmd.org/index.php/RJDNMD/article/view/1290 http://ovidsp.ovid.com/ovidweb.cgi?T=JS&PAGE=reference&D=emexa&NEWS=N&AN=2026073633	https://dx.doi.org/10.46389/rjd-2023-1290
Piona (2023)	Piona Claudia ; Marigliano Marco ; Mancioppi Valentina ; Mozzillo Enza ; Occhiati Luisa ; Zanfardino Angela ; Iafusco Dario ; Maltoni Giulio ; Zucchini Stefano ; Delvecchio Maurizio ; Passanisi Stefano ; Lombardo Fortunato ; Maffeis Claudio ;	2023	Glycemic variability and Time in range are associated with the risk of overweight and high LDL-cholesterol in children and youths with Type 1 Diabetes.	The aim of this study was to test the hypothesis that CGM metrics independently contribute to cardiovascular risk factors (CVRF) exposure in children and youths with T1D.	Hormone research in paediatrics				Journal, Article	http://ovidsp.ovid.com/ovidweb.cgi?T=JS&PAGE=reference&D=medp&NEWS=N&AN=38104553	https://dx.doi.org/10.1159/000535554
Pulkkinen (2020)	Pulkkinen Mari-Anne ; Tuomaala Anna-Kaisa ; Hero Matti ; Gordin Daniel ; Sarkola Taisto ;	2020	Motivational Interview to improve vascular health in Adolescents with poorly controlled type 1 Diabetes (MIAD): a randomized controlled trial.	if motivational interviewing (MI) added to standard educational care (SEC) improves vascular health in adolescents with poorly controlled type 1 diabetes	BMJ open diabetes research & care	8	1		Journal, Article	http://ovidsp.ovid.com/ovidweb.cgi?T=JS&PAGE=reference&D=med18&NEWS=N&AN=32723754	https://dx.doi.org/10.1136/bmjdrc-2020-001216
Sheng (2023)	Sheng Xia ; Li Ting ; Hu Yi ; Xiong Cheng-Shun ; Hu Ling ;	2023	Correlation Between Blood Glucose Indexes Generated by the Flash Glucose Monitoring System and Diabetic Vascular Complications.	To discuss the relationship between (TIR) and the risk of diabetic vascular complications and to provide a theoretical foundation for the clinical application of TIR and other FGMS-deprived indexes.	Diabetes, metabolic syndrome and obesity : targets and therapy	16		2447-2456	Journal, Article	http://ovidsp.ovid.com/ovidweb.cgi?T=JS&PAGE=reference&D=pmnm8&NEWS=N&AN=37608851	https://dx.doi.org/10.2147/DMSO.S418224
Snell-Bergeon (2010)	Snell-Bergeon J K; Roman R ; Rodbard D ; Garg S ; Maahs D M; Schauer I E; Bergman B C; Kinney G L; Rewers M ;	2010	Glycaemic variability is associated with coronary artery calcium in men with Type 1 diabetes: the Coronary Artery Calcification in Type 1 Diabetes study.	investigate coronary artery calcium in association with glucose levels and variability measured using CGM in adults with T1D	Diabetic medicine : a journal of the British Diabetic Association	27	12	1436-42	Journal, Article	http://ovidsp.ovid.com/ovidweb.cgi?T=JS&PAGE=reference&D=med8&NEWS=N&AN=21059097	https://dx.doi.org/10.1111/j.1464-5491.2010.03127.x
Su (2011)	Su Gong ; Mi Shuhua ; Tao Hong ; Li Zhao ; Yang Hongxia ; Zheng Hong ; Zhou Yun ; Ma Changsheng ;	2011	Association of glycemic variability and the presence and severity of coronary artery disease in patients with type 2 diabetes.	To assess the relationship between glycemic variability determined by a continuous glucose monitoring (CGM) system and the presence and severity of coronary artery disease (CAD) in patients with type 2 diabetes mellitus (T2DM).	Cardiovascular diabetology	10		19	Journal, Article	http://ovidsp.ovid.com/ovidweb.cgi?T=JS&PAGE=reference&D=med8&NEWS=N&AN=21349201	https://dx.doi.org/10.1186/1475-2840-10-19
Taya (2021)	Taya Naohiro ; Katakami Naoto ; Mita Tomoya ; Okada Yosuke ; Wakasugi Satomi ; Yoshii Hidenori ; Shiraiwa Toshihiko ; Otsuka Akihito ; Umayahara Yutaka ; Ryomoto Kayoko ; Hatazaki Masahiro ; Yasuda Tetsuyuki ; Yamamoto Tsunehiko ; Gosho Masahiko ; Shimomura Iichiro ; Watada Hirotaka ;	2021	Associations of continuous glucose monitoring-assessed glucose variability with intima-media thickness and ultrasonic tissue characteristics of the carotid arteries: a cross-sectional analysis in patients with type 2 diabetes.	evaluate the associations of glucose variability with the progression of atherosclerosis in the early stages.	Cardiovascular diabetology	20	1	95	Journal, Article	http://ovidsp.ovid.com/ovidweb.cgi?T=JS&PAGE=reference&D=med20&NEWS=N&AN=33947398	https://dx.doi.org/10.1186/s12933-021-01288-5
Torimoto (2025)	Torimoto Keiichi ; Okada Yosuke ; Mita Tomoya ; Tanaka Kenichi ; Sato Fumiya ; Katakami Naoto ; Yoshii Hidenori ; Nishida Keiko ; Tanaka Yoshiya ; Ishii Ryota ; Gosho Masahiko ; Shimomura Iichiro ; Watada Hirotaka ;	2025	Association of Glycaemia Risk Index With Indices of Atherosclerosis: A Cross-Sectional Study.	This study determined the association of the glycaemia risk index (GRI), and atherosclerosis in patients with type 2 diabetes (T2DM).	Journal of diabetes	17	3	e70065	Journal, Article	http://ovidsp.ovid.com/ovidweb.cgi?T=JS&PAGE=reference&D=mesx&NEWS=N&AN=40049179 https://ep.fjernadgang.kb.dk/login?url=http://ovidsp.ovid.com/ovidweb.cgi?T=JS&CSC=Y&NEWS=N&PAGE=fulltext&D=mesx&DO=10.1111%2f1753-0407.70065 https://soeg.kb.dk/discovery/openurl?institution=45KBDK_KGL&vid=45KBDK_KGL:KGL&?sid=OVID:medline&id=pmid:40049179&id=doi:10.1111%2F1753-0407.70065&issn=1753-0407&isbn=&volume=1…	https://dx.doi.org/10.1111/1753-0407.70065
Wakasugi (2021)	Wakasugi Satomi ; Mita Tomoya ; Katakami Naoto ; Okada Yosuke ; Yoshii Hidenori ; Osonoi Takeshi ; Kuribayashi Nobuichi ; Taneda Yoshinobu ; Kojima Yuichi ; Gosho Masahiko ; Shimomura Iichiro ; Watada Hirotaka ;	2021	Associations between continuous glucose monitoring-derived metrics and arterial stiffness in Japanese patients with type 2 diabetes.	investigated the relationship/association between CGM-derived metrics and arterial stiffness	Cardiovascular diabetology	20	1	15	Journal, Article	http://ovidsp.ovid.com/ovidweb.cgi?T=JS&PAGE=reference&D=med19&NEWS=N&AN=33413339	https://dx.doi.org/10.1186/s12933-020-01194-2
Watanabe (2017)	Watanabe Makoto ; Kawai Yasuyuki ; Kitayama Michihiko ; Akao Hironubu ; Motoyama Atsushi ; Wakasa Minoru ; Saito Ryuhei ; Aoki Hirofumi ; Fujibayashi Kousuke ; Tsuchiya Taketsugu ; Nakanishi Hiroaki ; Saito Kazuyuki ; Takeuchi Masayoshi ; Kajinami Kouji ;	2017	Diurnal glycemic fluctuation is associated with severity of coronary artery disease in prediabetic patients: Possible role of nitrotyrosine and glyceraldehyde-derived advanced glycation end products.	Evaluated the relationship between glucose fluctuations using CGM or a 2h75gOGTT, and the severity of CAD in prediabetic patients. Evaluated whether nitrotyrosine (NT) and glyceraldehyde-derived advanced glycation end-products (Glycer-AGE) were induced by glucose fluctuations	Journal of cardiology	69	4	625-631	Journal, Article	http://ovidsp.ovid.com/ovidweb.cgi?T=JS&PAGE=reference&D=med14&NEWS=N&AN=27470137	https://dx.doi.org/10.1016/j.jjcc.2016.07.001
Wei (2019)	Wei Wei ; Zhao Shi ; Fu Sha-Li ; Yi Lan ; Mao Hong ; Tan Qin ; Xu Pan ; Yang Guo-Liang ;	2019	The Association of Hypoglycemia Assessed by Continuous Glucose Monitoring With Cardiovascular Outcomes and Mortality in Patients With Type 2 Diabetes.	Investigate the association of hypoglycemia, assessed by continuous glucose monitoring (CGM) with major adverse cardiovascular event (MACE) outcomes and all-cause mortality.	Frontiers in endocrinology	10		536	Journal, Article	http://ovidsp.ovid.com/ovidweb.cgi?T=JS&PAGE=reference&D=pmnm4&NEWS=N&AN=31447782	https://dx.doi.org/10.3389/fendo.2019.00536
Wei (2022)	Wei Yinghua ; Liu Chunyan ; Liu Yanyu ; Zhang Zhen ; Feng Zhouqin ; Yang Xinyi ; Liu Juan ; Lei Haiyan ; Zhou Hui ; Shen Qiuyue ; Lu Bin ; Gu Ping ; Shao Jiaqing ;	2022	The association between time in the glucose target range and abnormal ankle-brachial index: a cross-sectional analysis.	To explore the relationship between TIR and abnormal ankle-brachial index(ABI) in type 2 diabetes.	Cardiovascular diabetology	21	1	281	Journal, Article	http://ovidsp.ovid.com/ovidweb.cgi?T=JS&PAGE=reference&D=med23&NEWS=N&AN=36514151	https://dx.doi.org/10.1186/s12933-022-01718-y
Yano (2013)	Yano Yuichiro ; Hayakawa Manabu ; Kuroki Kazuo ; Ueno Hiroaki ; Yamagishi Sho-ichi ; Takeuchi Masayoshi ; Eto Takuma ; Nagata Naoto ; Nakazato Masamitsu ; Shimada Kazuyuki ; Kario Kazuomi ;	2013	Nighttime blood pressure, nighttime glucose values, and target-organ damages in treated type 2 diabetes patients.	Investigate the associations between nighttime glucose values, including nocturnal hypoglycemia, and cardiovascular risk in diabetes.	Atherosclerosis	227	1	135-9	Journal, Article	http://ovidsp.ovid.com/ovidweb.cgi?T=JS&PAGE=reference&D=med10&NEWS=N&AN=23332181	https://dx.doi.org/10.1016/j.atherosclerosis.2012.12.006
Yokota (2019)	Yokota Shun ; Tanaka Hidekazu ; Mochizuki Yasuhide ; Soga Fumitaka ; Yamashita Kentaro ; Tanaka Yusuke ; Shono Ayu ; Suzuki Makiko ; Sumimoto Keiko ; Mukai Jun ; Suto Makiko ; Takada Hiroki ; Matsumoto Kensuke ; Hirota Yushi ; Ogawa Wataru ; Hirata Ken-Ichi ;	2019	Association of glycemic variability with left ventricular diastolic function in type 2 diabetes mellitus.	to investigate the impact of GV on the LV diastolic function of asymptomatic T2DM patients with preserved left ventricular ejection fraction (LVEF) Divided into two groups based on the average of SDBG	Cardiovascular diabetology	18	1	166	Journal, Article	http://ovidsp.ovid.com/ovidweb.cgi?T=JS&PAGE=reference&D=med16&NEWS=N&AN=31805945	https://dx.doi.org/10.1186/s12933-019-0971-5
Zhang (2013)	Zhang Xingguang ; Xu Xiuping ; Jiao Xiumin ; Wu Jinxiao ; Zhou Shujing ; Lv Xiaofeng ;	2013	The effects of glucose fluctuation on the severity of coronary artery disease in type 2 diabetes mellitus.	To explore the difference of glucose fluctuations between the normal subjects and diabetes mellitus (DM) patients and explore their impact on the development of CAD in type 2 DM patients.	Journal of diabetes research	2013		576916	Journal, Article	http://ovidsp.ovid.com/ovidweb.cgi?T=JS&PAGE=reference&D=med10&NEWS=N&AN=23936867	https://dx.doi.org/10.1155/2013/576916
Zhang (2014)	Zhang X-G ; Zhang Y-Q ; Zhao D-K ; Wu J-X ; Zhao J ; Jiao X-M ; Chen B ; Lv X-F ;	2014	Relationship between blood glucose fluctuation and macrovascular endothelial dysfunction in type 2 diabetic patients with coronary heart disease.	To evaluate the relationship between blood glucose fluctuation and macrovascular dysfunction.	European review for medical and pharmacological sciences	18	23	3593-600	Journal, Article	http://ovidsp.ovid.com/ovidweb.cgi?T=JS&PAGE=reference&D=med11&NEWS=N&AN=25535128	https://www.europeanreview.org/wp/wp-content/uploads/3593-3600.pdf
Zhang (2020)	Zhang Chuangbiao ; Tang Meili ; Lu Xiaohua ; Zhou Yan ; Zhao Wane ; Liu Yu ; Liu Yan ; Guo Xiujie ;	2020	Relationship of ankle-brachial index, vibration perception threshold, and current perception threshold to glycemic variability in type 2 diabetes.	Explore relationship of glycemic variability with lower extremity arterial disease and peripheral neuropathy	Medicine	99	12	e19374	Journal, Article	http://ovidsp.ovid.com/ovidweb.cgi?T=JS&PAGE=reference&D=med18&NEWS=N&AN=32195933	https://dx.doi.org/10.1097/MD.0000000000019374
Zhou (2022)	Zhou Hui ; Wang Wei ; Shen Qiuyue ; Feng Zhouqin ; Zhang Zhen ; Lei Haiyan ; Yang Xinyi ; Liu Jun ; Lu Bin ; Shao Jiaqing ; Gu Ping ;	2022	Time in range, assessed with continuous glucose monitoring, is associated with brachial-ankle pulse wave velocity in type 2 diabetes: A retrospective single-center analysis.	Investigate relationship between time in range(TIR), and brachial-ankle pulse wave velocity (BaPWV) in type 2 diabetes.	Frontiers in endocrinology	13		1014568	Journal, Article	http://ovidsp.ovid.com/ovidweb.cgi?T=JS&PAGE=reference&D=med22&NEWS=N&AN=36325447	https://dx.doi.org/10.3389/fendo.2022.1014568
