# Supplementary material for: Continuous Glucose Monitoring–Derived Metrics and Cardiovascular Risk Among People With Diabetes: Systematic Scoping Review
Source: JMIR Diabetes. 2026 May 6;11:e89374. doi: 10.2196/89374 (PMC13148326; doi:10.2196/89374)
Supplement: Multimedia Appendix 7 [file diabetes-v11-e89374-s007.xlsx]

## Sheet: Sheet1
Supplementary File 6
Table S6: Overview of extracted results not shown in the results table in the manuscript. Results cells overflow, click on the cell to see the full results Red means that the study did not find statistically significant evidence for an association. Green means that the study did find statistically significant evidence for an association. Grey means that the study investigated multiple CVD outcome…
Author (year)		Clinical	Subclinical	Longitudinal	Cross sectional	Country	CGM devices used	Sampling frequency	Age	Diabetes Duration	HbA1c	Outcome	Results		TIR	MAGE	MBG	SD	CV	TBR	TAR	MODD	GMI	CONGA	HBGI	LBGI	LAGE	AUC	Other metrics	Model	lin	log	Cox	corr	t-test/ chi-square	Adjusted	Authors conclusion
	SUM	16	40	5	49									SUM:	23	22	21	19	19	16	15	5	3	3	3	4	2	2			23	22	3	11	2
Bergdahl (2025)			1		1	Sweden	Dexcom G5	nr	Age in years T1D = 12.0 ± 2.3 Healthy controls = 11.3 ± 2.5	7.22 (5.25, 11.46) years									1										TITR	Linear Regression	1					In T1D population, (where CGM data was included): longitudinal HbA1c, BMI z-score, SBP- and DBP z-score, age, sex. (Only a few of these variables are used in each model: e.g., CarotidIT: longitud HbA1c + sex, carotidIT/diameter-ratio: only sex. Radial arteryIT/diameter: BMI + DBP + sex)	Children with well-regulated type 1 diabetes show early vascular changes in radial and dorsal pedal arteries. Regression analyses indicate significant links between IT and hyperglycaemia and type 1 diabetes diagnosis respectively, indicating that structural arterial changes start in the intima.
Bezerra (2023)		1			1	Portugal	CGM system Freestyle Libre	nr	37.4 ± 13.4, years	17.7 ± 10.6 (years)	mean ± SD: 7.5 ± 1.1 %	Macrovascular complications defined as: - ischemic coronary disease (defined as a history of myocardial infarction, stable or unstable angina, or myocardial revascularization), - cerebrovascular disease (characterized as a history of stroke or transient ischemic attack) - peripheral arterial disease (defined as a history of intermittent claudication, ankle-brachial index ≤ 0.90 or lower-extremity…	Macrovascular complications Odds ratio (95% CI), p-value Unadjusted TIR: 0.66 (0.46–0.93), 0.019 TB54: 1.10 (0.88–1.38), 0.388 TBR: 0.93 (0.80–1.09), 0.393 TAR: 1.04 (1.01–1.08), 0.010 TA250: 1.04 (1.00-1.08), 0.029 CV: 1.03 (0.95–1.11), 0.524 GMI: 2.17 (1.14–4.11), 0.018 Model 1 TIR: 0.65 (0.41–1.04), 0.070 TB54: 1.10 (0.86–1.40), 0.445 TBR: 0.97 (0.82–1.15), 0.709 TAR: 1.04 (1.00-1.08), 0.070 T…		1				1	1	1		1							Logistic Regression		1				Age, sex, diabetes duration, hypertension, dyslipidemia+Z7:AA7	In this cross-sectional analysis of patients with T1D using is-CGM, TIR, and HbA1c were associated with complications of diabetes. After adjusting for confounders TIR>(micro+macro) and micro
Borg (2011)			1		1	USA, Europe, Africa, Asia	Medtronic Minimed, Northridge, CA, USA	5 min								1	1	1						1				1	PPGE	Linear Regresssion	1					Sex, age, smoking, diabetes type	mean glycaemia and HbA1c show stronger and consistent associations with CVD risk factors than fasting glucose and most measures of postprandial glucose and glucose variability. The previously observed associations between glucose variability and postprandial hyperglycaemia (often oral glucose tolerance test-based) and CVD events cannot be explained by an association with CVD risk factors.
Buscemi (2010)			1		1	Italy	Glucoday; Menarini Diagnostics, Florence, Italy (uses microdialysis to harvest interstitial glucose)	3 min								1	1		1									1		Linear Regresssion	1					nr	In conclusion, this study provides additional evidence that glycaemic variability influences endothelial function even in nondiabetic subjects. The 48-h CGM test may have a future promise in identifying and classifying subjects with varying glycaemic variability to better stratify their cardiovascular risk and possibly target individualized treatments and preventive therapies. However, further st…
Cai (2024)			1		1	China	IBIONICS, Shenzhen, China	5 min							1	1			1										GRI	Linear Regression Logistic Regression	1	1				Sex, age, BMI, duration of diabetes, current smoking status, systolic blood pressure, triglycerides, HDL cholesterol and LDL cholesterol.	the current study provides evidence that the glycemia risk index, a novel composite metric of glycemic control, is associated with the prevalence of increased arterial stiffness in type 2 diabetes patients, suggesting that the GRI is a valuable predictor of arterial stiffness and cardiovascular disease incidence. Further prospective studies are warranted to confirm the role of the glycemia risk i…
Castaldo (2011)			1		1	Italy	Medtronic MiniMed, CA, a Holter-style sensor system	nr									1		1										Duration in hypoglycemia	Linear Regresssion	1					Age, sex (stepwise regression over BMI, waist circumference, smoking, lipid levels, blood pressure, fasting and 2-hour post-load plasma glucose, fasting and 2-hour post-load insulin levels, ISI index, and minutes spent in hypoglycemia)	In conclusion, since hypoglycemic episodes are considered to be among the mediators of cardiovascular events, our findings indicate that exposure to glucose levels below the hypoglycemia threshold remains under-appreciated in individuals with impaired glucose tolerance.
Cesana (2013)			1		1	Italy	continuous glucose monitoring system GlucoDay (CGM, Azienda Menarini Diagnostics, Florence, Italy)	3 min								1	1	1												Correlation				1		Univariate	Measures of glycemic variability are useful in predicting both actual and long-lasting glycemic control. In absence of diabetes-related complications and of any intima-media thickness alterations, the major predictors of arterial distensibility are represented by traditional risk factors beside glycemic 24-h contro
Chen (2020)		1	1	1	1	China	CGMS, Medtronic, USA	Assume 5 min	Blood glucose controls 55.53±7.30 Blood glucose fluctuation group 56.41±7.67	T2D duration in years BG contrlols 6.59±2.30 BG fluctuation group 6.92±2.25	nr		𝘵 or 𝜒^2 results Comparing groups with high BG (BG fluctuation group) vs not (BG control group). BG control group: SDBG <1.40 mmol/L MAGE <3.90 mmol/L LAGE <4.40 mmol/L MODD <0.83 mmol/L Angina pectoris:7.490 P=0.006 Myocardial infarction: 5.797 P=0.016 Gensini score: 6.210 P<0.001*																High vs low BG fluctuations by own definition using SD <1.40 mmol/L MAGE <3.90 mmol/L LAGE <4.40 mmol/L MODD <0.83 mmol/L	t-test or X^2 test					1	Univariate	It suggests that BGF strongly correlated with HRV in patients with CAD and T2DM.
Chen (2010)			1		1	China	Minimed continuous glucose monitoring system (Medtronic, Northridge, CA, USA).	5 min								1											1			Correlation				1		Univariate	In conclusion, we have demonstrated that the intraday blood glucose excursions might have pronounced effect on CIMT progression in older type 2 diabetic patients with a longer duration
Cutruzzola (2022)			1		1	Italy	Eversense, Dexcom, and Enlite/ Guardian	nr							1		1		1	1	1									Linear Regresssion	1					nr	Our study demonstrates that TIR does not associate with early preclinical atherosclerosis, such as common carotid artery IMT and FMD. TBR, TAR, mean daily glucose, and glucose variability were also not associated with atherosclerosis.
De Meulemeester (2024)		1	1		1	Belgium	FreeStyle Libre flash glucose monitoring system (Abbott Diabetes Care)	nr	Mean +/-SD [years]: 44.8 ± 15.2	Mean +/-SD [years]: 23.1 ± 13.6	Mean +/-SD: 63 ± 13 mmol/ mol (7.9 ± 1.2%)	Macrovascular complications are defined as: stenosis of the carotid artery, CHD: coronary heart disease/CAD, CVA: cerebrovascular accident and peripheral arterial disease	Study population was divided into four groups according to the 25th, 50th and 75th percentiles for TITR and TIR, separately. Q1 group: TITR ≤26% Q2 group: TITR >26% to ≤33% Q3 group TITR >33% to ≤41% Q4 group: TITR >41%. Q1 group: TIR ≤43%, Q2 group: TIR >43% to ≤53% Q3 group: TIR >53% to ≤63% Q4 group: TIR >63%. OR (95%CI) with p-values reported as: *p<0.05, **p<0.01, ***p<0.001 TITR: Any macrov…		1														TITR	Logistic Regression		1				Adjustments: Model 1: adjusted for HbA1c Model 2: adjusted as model 1 + sex, age, diabetes duration, BMI, BP, lipid profile, smoking, and use of statins and RAAS inhibitors	In conclusion, CGM-measured TITR and TIR are inversely associated with the presence of microvascular complications and cerebrovascular accident in people with type 1 diabetes. Our findings provide a new perspective on the association of TITR with chronic complications, and support the growing evidence on the association of TIR with chronic complications, adding validity to the use of TITR and TIR…
Deng (2023)		1			1	China	(Medtronic Inc., Northridge, CA, USA)	nr	Mean +/-SD [years]: HP 1 carriers: 53.5 ± 13.3 HP 2-2: 51.7 ± 14.6	Mean +/-SD [years]: HP 1 carriers: 8.6 ± 6.4 HP 2-28.6 ± 6.7	HP1 carriers: 73.0 ± 24.0 mmol/mol (8.8 ± 2.2%) Hp2-2: 72.0 ± 23.0 mmol/mol (8.7 ± 2.1%)	Assessment and definition of diabetic macroangiopathy in patients with type 2 diabetes was based on the following criteria: (1) cerebrovascular diseases (cerebral hemorrhage and/or cerebral ischemia) were diagnosed based on neurological signs and symptoms, together with brain computed tomography or magnetic resonance imaging. According to the Acute Stroke Treatment classification of the subtypes …	OR (95%CI), p-value Unadjusted: (p-value for interaction, p = 0.071) %CV T3 - HP 1: 2.347 (1.393, 3.957) 0.001 - HP2-2: 1.217 (0.731, 2.027) 0.451 %CV T2 - HP 1: 1.483 (0.907, 2.423) 0.116 - Hp 2-2: 1.399 (0.829, 2.358) 0.208 %CV T1 - Hp1: 1.000 (Reference) - Hp 2-2: 1.000 (Reference) Model 1 (p-value for interaction, p = 0.018) %CV T3 - Hp 1: 2.935 (1.686, 5.111) <0.001 - Hp 2-2: 1.088 (0.641, 1…						1											Logistic Regression		1				Model 1: adjusted for HbA1c Model 2: adjusted as model 1 + age, sex and BMI Model 3: adjusted as model 2 plus diabetes duration, systolic blood pressure, triglyceride, high-density lipoprotein cholesterol, and low-density lipoprotein cholesterol	In summary, the effect of GV on risk of diabetic macroangiopathy was depended on Hp genotypes, which may partially explain the conflicting reports regarding GV and vascular complications. The underlying mechanism between serum 8-OHdG and %CV in Hp 1 carriers is unknown.
Di Flaviani (2011)			1		1	Italy	CGM Minimed System (CGMS; Medtronic, Northridge, CA)	nr																1						Linear Regresssion	1					(CONGA-2 on LVMI): age, SBP, 8-iso-PGF2a	An impaired GV and BP variability is associated with endothelial dysfunction and increased cardiac mass in diabetic patients with short-term disease and optimal metabolic control.
Dzhun (2023)			1		1	Ukraine	CGM (Guardian™ Connect System, Medtronic	nr										1												Logistic Regression		1				Age, sex, BMI, DiaDur, SBP, HbA1c, SGLT2i, insulin, metformin, LVEF	Conclusions: Increased GV is associated with diastolic dysfunction and could predispose to development and progression of heart failure in patients with T2D without coronary arteries diseas
El Malahi (2022)		1			1	Belgium	Patients own CGM	nr	Mean +/-SD [years]: 42.2 ± 12.5	Mean ± SD [years]: 22.3 ± 11.6	Mean ± SD: 60 ± 9.8 mmol/L (7.6 ± 0.9 %)	Macrovascular complications are described in Acute myocardial infarction Peripheral arterial disease Cerebrovascular accident Heart failure Macrovascular disease was scored positive if: (1) electrocardiogram showed abnormalities suggestive of cardiac ischemia (eg, ST segment depression or elevation, intraventricular conduction block, Q waves) or (2) medical history was positive for myocardial inf…	TIR, SD and CV were not found to be independent risk factors for composite macrovascular complications Only reported as not significant p-value, Odds ratio (95%CI) and p-value are not reported for non-significant exposures, only for the significant ones		1			1	1											Logistic Regression		1				Age, Diabetes duration, duration of pump therapy, HbA1c, TIR, SD and CV	TIR, SD, and CV were not associated with macrovascular complications
Foreman (2021)			1		1	The Netherlands	(iPro2 and Enlite Glucose Sensor; Medtronic, Tolochenaz, Switzerland)	5 min							1		1	1	1											Linear Regresssion	1					Age, sex, education level, mean arterial pressure, office systolic blood pressure or brachial pulse pressure, heart rate (in case of cf-PWV and ABI only), body mass index, smoking status, alcohol use, total-to-HDL cholesterol levels, and use of antihypertensive and lipid-modifying drugs (sometimes also HbA1c or MBG)	Our findings support the concept that greater daily GV and lower TIR_CGM are determinants of worse aortic stiffness, but do not support this for other arterial measures. Interestingly, the fully adjusted associations of SD_CGM and MSG_CGM with cf-PWV were comparable. Taken together, this study further underscores the pathophysiological relevance of daily GV, irrespective of mean glycaemia, in the…
Georeli (2024)			1		1	Greece	Nr	nr							1					1	1									Linear Regression	1					Sex, height Z-score, BMI Z-score,	Youth with T1DM who spend <50 % of time in range exhibit uniquely increased signs of arterial stiffness, indicating that poor glycemic control may contribute to early vascular damage. Differences related to age, gender and height should be considered.
Gimenez (2011)			1		1	Spain	Gold system of Medtronic MiniMed with MMT-7002 sensors (Northridge, CA, USA)	nr								1														Correlation				1		Univariate	In summary, we report signals of preclinical atherosclerosis in subjects with T1D even in the absence of major cardiovascular risk factors and micro-/macrovascular disease. Our findings also suggest that daily glucose instability could negatively impact vascular function and structure.
Gordin (2008)			1		1	Finland	Medtronic MiniMed, Sylmar, CA, USA	nr								1	1													Linear Regresssion	1					ct	high mean daily blood glucose but not glucose variability per se increases arterial stiffness in patients with T1D. Daily glucose variability is associated with the hyperglycaemia-induced change in central BP
Guo (2021)		1			1	China	(Medtronic Inc., CA)	5 min	Stroke: 70.3±12.1 No stroke: 68.1±9.4	nr	Stroke: 8.2±1.7% No Stroke: 7.4±2.1 %		TIR quartiles: Q1 (≤46%) Q2 (46–65%) Q3 (65–81%) Q4 (>81%) Univariate analysis (p-value <0.001 ) Q1: 1.00 (Reference) Q 2: 0.87 (0.73, 0.95) Q 3: 0.73 (0.64, 0.83) Q 4: 0.70 (0.61, 0.81) Model 1 (p-value <0.001 ) Q 1: 1.00 (Reference) Q 2: 0.86 (0.72, 0.95) Q 3: 0.71 (0.61, 0.81) Q 4: 0.66 (0.58, 0.80) Model 2 (p-value <0.001) Q 1: 1.00 (Reference) Q 2: 0.84 (0.70, 0.93) Q 3: 0.68 (0.59, 0.80) Q …		1															Logistic Regression		1				TIR quartiles Model 1: adjusted for age, sex, and BMI. Model 2: adjusted as model 1 + hypertension, chronic heart failure, anticoagulant use, and atrial fibrillation (AF) type. Model 3: adjusted as model 2 + CHA2DS2-VASc score and HbA1c Associations per 10% increase in TIR Model 1: adjusted for age, sex, and BMI. Model 2: adjusted as model 1 + hypertension, chronic heart failure, anticoagulant us…	In conclusion, we found that TIR, as a novel metric of glycemic control, was independently associated with the risk of stroke in AF patients with diabetes
He (2023)		1		1		China	iPro2 professional blinded CGM using FreeStyle Libre H (Abbott, Chicago	measured every 5 min record every 15 min	years, Median (IQR) Hight TIR:66 (63, 73) Low TIR: 70 (64, 75)	Diabetes duration, months Median (IQR) High TIR 24 (20, 120) Low TIR: 60 (9, 240)	Median (IQR): High TIR: 6.1 (5.5, 6.8)% Low TIR: 8.2 (6.4, 8.6)%		HRs and CIs. Pr (>|z|) < 0.05 BGRI Model 1: 0.97 (0.85, 1.10), 0,607 Model 2: 0.98 (0.85, 1.13), 0,746 LBGI Model 1: 2.37 (1.16, 4.83), 0.018 Model 2: 2.73 (1.21, 6.16), 0.016 HBGI Model 1: 0.94 (0.81, 1.08), 0,381 Model 2: 0.94 (0.81, 1.09), 0,436 ADRR Model 1: 1.00 (0.93, 1.07), 0,995 Model 2: 1.01 (0.93, 1.09), 0,801 GMI Model 1: 0.98 (0.91, 1.06), 0,651 Model 2: 0.99 (0.91, 1.07), 0,775 M-val…										1		1	1			M-value ADRR BGRI	Cox Proportional Hazard Regression			1			Model 1: adjusting for patient sex, age, and BMI. Model 2: adjusting for patient sex, age, BMI, and 3p MACE history.	LBGI was positively associated with the risk of CVD outcomes
Helleputte (2022)			1		1	Belgium	Dexcom G5 sensor (Dexcom®; San Diego, California, USA)	5 min							1	1		1	1	1	1	1							Fasting BG	Correlation				1		Univariate	Longer-term glycemic exposure as reflected by current and mean 10-years HbA1c is a key predictor of arterial stiffness in patients with T1D, while no relationship was found with any of the short-term CGM parameters.
Hoffman (2013)			1		1	USA	Medtronic Guardian, Fridley MN	nr									1													Correlation				1		Univariate	short and intermediate-term, poor glucose control are associated with diminished endothelial function in pubertal T1D adolescents
Kakuta (2017)			1		1	Japan	nr	nr								1	1			1	1									Linear Regresssion	1					nr	In T2DM patients, the tissue characteristics of coronary plaques were associated with MAGE in patients with eGFR ≥ 60 mL/min/1.73 m2 and with serum TNF-α in those with eGFR < 60 mL/min/1.73 m2 .
Koroleva (2022)			1		1	Russia	nr	nr								1														Logistic Regression		1				Age, sex, diabetes duration, HbA1c, eGFR	The identified risk factors should be taken into account in periferal artery disease prevention and screening of peripheral artery disease in T2D patients.
Li (2020)		1			1	China	Abbott Freestyle Libre Pro; no calibration needed, FGM, USA	5 min	Age (years) mean ± SD Without LEAD: 55.94 ± 12.45 With LEAD65.56 ± 11.99	Diabetes duration (years) mean ± SD Without LEAD: 6.92 ± 3.54 With LEAD: 10.32 ± 4.14	mean ± SD Without LEAD:6.88 ± 1.06% With LEAD: 7.28 ± 1.77%		Binary logistic regression analysis was performed to investigate the effect of TIR and the presence of LEAD. OR (95% CI) TIR Crude 0.979 (0.968,0.991) <0.001 Model1 0.982 (0.970,0.990) 0.002 Model2 0.981 (0.969,0.994) 0.003 Model3 0.979 (0.965,0.992) 0.002 CV Crude 1.040 (1.003,1.078) 0.035 Model1 1.035 (0.998,1.074) 0.064 Model2 1.035 (0.995,1.076) 0.084 Model3 1.038 (0.996,1.081) 0.075 SD Crude…		1			1	1											Logistic Regression		1				Binary logistic regression analysis was performed to investigate the effect of TIR and the presence of LEAD. Model 1: adjusted for age, sex and body mass index(BMI). Model 2: adjusted as Model 1 + diabetes duration, systolic blood pressure, triglyceride, high density lipoprotein cholesterol and low density lipoprotein cholesterol. Model 3: adjusted as Model 2 + smoking status, use of insulin ther…	TIR is significantly and independently associated with diabetic lower artery extremity disease in Type 2 Diabetes.
Lu (2020)			1		1	China	Medtronic, Inc., Northridge, CA	nr							1	1		1	1											Linear Regresssion Logistic Regression	1	1				Age, sex, BMI, smoking status, diabetes duration, SBP, triglyceride, HDL-C and LDL-C, HbA1c, use of aspirin and statins.	TIR is associated with CIMT in a large sample of patients with type 2 diabetes, suggesting a link between TIR and macrovascular disease.
Lu (2021)		1		1		China	(CGMS Gold; Medtronic Inc., Northridge, CA)	5 min	mean age = 61.7 years	the mean duration of diabetes = 9.7 years	mean ± SD: 74.0 ± 24.0 mmol/L (8.9 ± 2.2%)		Levels of TIR >85%, 71–85%, 51–70%, and ≥50% Cardiovascular mortality Results are reported for each of the TIR levels: >85%; 71–85%; 51–70%; and ≥50% Adjusted HRs (95% CIs) Model 1 TIR >85%: 1.00 71–85%: 1.43 (0.95–2.14) 51–70%: 1.66 (1.12–2.45) TIR ≥50%: 2.15 (1.47–3.13) p for trend: <0.001 TIR as a continuous variable each 10% decrease = 1.08 (1.03–1.13) Model 2 TIR >85%: 1.00 71–85%: 1.35 (0.9…		1															Cox Proportional Hazard Regression			1			Model 1 adjusted for age and sex Model 2 adjusted as model 1 + smoking, diabetes duration, BMI, systolic blood pressure, triglycerides, HDL cholesterol, LDL cholesterol, history of cancer, history of CVD, and use of antihypertensive drugs, aspirin, and statins.	Study indicated an association of lower TIR with an increased risk of all-cause and CVD mortality among patients with type 2 diabetes, supporting the validity of TIR as a surrogate marker of long-term adverse clinical outcomes.
Magri (2018)		1	1		1	Malta	iPro2 continuous glucose-monitoring system (Medtronic MiniMed, Northridge, CA, USA)	nr	median (IQR), years 64 (57–68)	median (IQR), years 3 (2–5)	median HbA1c of 6.8% (45 mmol/mol)	CVD defiend as having one of the followong: history of ischaemic heart disease (IHD), cerebrovascular accident (CVA), ABI < 0.9, or abnormal CIMT	Univariate model testing for statistical significant difference between people with and people without macrovascular disease Highest value (mmol/L), p = 0.35 Lowest value (mmol/L), p = 0.09 Mean blood glucose (mmol/L), p = 0.3 Standard deviation (mmol/L), p = 0.9 Number of high excursions, p = 0.49 Number of low excursions, p = 0.10 AUC above 7.8 mmol/L, p = 0.39 AUC below 3.9 mmol/L p = 0.05 Dur…							1									Numb of lowest excursions AUC of TBR	Logistic Regression		1				Body surface area, smoking pack years, HDL cholesterol, triglycerides, erythrocyte sedimentation rate, lowest blood glucose (BG) value, AUC for BG < 3.9 mmol/L, and duration of BG < 3.9 mmol/L.	This study demonstrates that hypoglycaemia is associated with the occurrence of atherosclerotic disease while hyperglycaemia is associated with microvascular disease in a Caucasian population with T2DM of recent duration.
Mesa (2022)			1		1	Spain	Dexcom G5 (Dexcom, San Diego, CA, USA) Guardian Sensor 3 (Medtronic-Minimed, Northridge, CA, USA) FreeStyle Libre (Abbott Diabetes Care, Witney, UK)	nr							1		1		1	1	1		1							Logistic Regression		1				Age, sex, diabetes duration, mean HbA1c in the last 5 years, systolic blood pressure, urinary albumin-to-creatinine ratio, LDL-cholesterol, and statin exposure, hypoglycemia-unawareness	High-glucose glucometrics were independently associated with microvascular complications. Only low-glucose exposure glucometrics was significantly associated with preclinical atherosclerosis. Our data support the role of hypoglycemia in the development of CVD in this population
Mi (2012)		1			1	China	(Medtronic MiniMed, USA),	nr	Mean ± SD, years non-CAD: 62.8±8.7 CAD: 66.6±9.2	nr	Non-CAD: 7.51±0.80% CAD: 7.75±0.92%		Multivariate: Logistic regression, CAD Adjusted for: Smoking, male, older age, MAGE and hs-CRP, hyperlipidemia, hypertension, hba1c ≥ %, BMI ≥28kg/m^2, age ≥65 years MAGE level (≥3.4 mmol/L): OR, 2.286(1.176, 4.446), p = 0.015 Multivariate stepwise linear regression analysis: Outcome = Gensini score Results for MAGE Unstandardized coefficients beta: 4.817, SE: 1.614 Standardized coefficients beta…			1														Linear Regression Logistic Regression	1	1				Multivariate: Logistic regression, CAD Adjusted for: Smoking, male, older age, MAGE and hs-CRP, hyperlipidemia, hypertension, hba1c ≥ %, BMI ≥28kg/m^2, age ≥65 years Multivariate stepwise linear regression analysis: Outcome = Gensini score Adjusted for: age, body mass index, blood pressure, Fasting Plasma Glucose, MAGE, HbA1c, hs-CRP and total cholesterol	Both admission glycemic excursion and chronic hyperglycaemia are associated with the severity of CAD in newly diagnosed diabetes patients. MAGE displays a significant value in predicting CAD in patients with undiagnosed diabetes even more than HbA 1c
Mita (2023)			1	1		Japan	The FreeStyle Libre Pro CGM (FLP-CGM) device (Abbott Japan, Tokyo, Japan),	15 min							1		1		1	1	1									Linear Regression	1					Age, sex, BMI, smoking status, alcohol consumption, duration of diabetes, presence of diabetic retinopathy, systolic BP, HbA1c, total cholesterol, HDL-cholesterol, triacylglycerols, uric acid, eGFR, urinary albumin excretion, use of insulin therapy, use of aACEi and/or AT-II receptor blockers, use of statins, anti-platelet agents at baseline, index values for carotid atherosclerosis	TIR and CV were significantly associated with changes in the tissue characteristics of the carotid artery wall
Mo (2013)			1		1	China	(Medtronic Inc, Northridge, CA, USA)	5 min								1	1	1												Logistic Regression		1				Age, sex, BMI, smoking status, diabetes duration, HbA1c, blood pressure, TG, HDL-C, LDL-C, lanine aminotransferase, aspartate aminotransferase, diabetes treatment, dyslipidemia treatment, antihypertensive treatment and aspirin use, MBG, SDBG,	Glycemic variability is associated with subclinical atherosclerosis in Chinese type 2 diabetic patients.
Morandi (2023)			1		1	Italy	Patients own	nr							1	1	1	1		1	1			1						Linear Regression	1					nr	Oxidative stress, male gender, insulin dose, diabetes duration and longitudinal lipids and blood pressure, contributed to the variance of early vascular damage in young patients with T1D
Pena (2012)			1		1	Australia	(CGMS System Gold, Medtronic Minimed, Northridge, CA)	nr												1						1			Hypoglycemia	Correlation				1		BMI z-score, diabetes duration	Hypoglycemia, but not glucose variability, relates to impaired vascular endothelial function in children with T1D
Pertseva (2023)			1		1	Ukraine	The Guardian™ Connect system (Medtronic, USA)	nr							1			1		1	1									Correlation				1		Univariate	We indicated a strong significant relationship between systolic BP load indicators and high glucose variability together with hypoglycemia
Piona (2023)			1		1	Italy	isCGM, Abbott FreeStyle Libre®) or (rtCGM, Dexcom G5® or G6® CGM System)	nr							1		1	1	1	1	1									Logistic Regression		1				Age, Sex, BMI (in analysis with outcome=LDL), Diabetes duration, HbA1c, CGM device, TIR, Insulin therapy type	CGM metrics of glycemic control and variability were significantly associated with the risk of overweight in females and high low density lipoprotein-c in both sexes
Pulkkinen (2020)			1		1	Finland	iPro, Medtronic or patients own CGM (if in use	nr							1		1	1	1											Correlation				1		Univariate	There was no effect of MI added to standard educational care on vascular health parameters. Although disease duration and glycemic control were associated with vascular health at baseline, there were only limited associations between glycemic control and vascular health parameter changes
Sheng (2023)		1			1	China	Flash glucose monitoring (FGM): Produced by Abbott;	nr	mean age of (61.22 ± 11.21) years	nr	mean +/-SD: 8.51±1.85%		TIR and CAD TIR(%): <20 Normal: 5 (41.67%) Thickening Stage: 2 (16.66%) Plaque Stage: 5 (41.67%) OR [95% CI]: 2.143 [1.554–3.287] TIR(%): 20–40 Normal: 10 (25.00%) Thickening Stage: 9 (22.50%) Plaque Stage: 21 (52.50%) OR [95% CI]: 1.049 [0.945–2.022] TIR(%): 40–60 Normal: 27 (24.11%) Thickening Stage: 29 (25.89%) Plaque Stage: 56 (50.00%) OR [95% CI]: 0.854 [0.495–1.473] TIR(%): 60–80 Normal: 48…		1															Chi-squared test Logistic Regression		1			1	Confounders however they are not reported	The relationships between the TIR and the prevalence and risk of diabetic vascular complications and the HbA1C may be negative. Other CGM-deprived indexes such as CV and amplitude of glycemic excursion should be integrated into glycemic control and diabetes complication prediction.
Snell-Bergeon (2010)			1		1	USA	(Medtronic MiniMed Gold System; Medtronic, Minneapolis, MN, USA) Medtronic MiniMed Guardian (Medtronic) the Dexcom SEVEN system (Dexcom, San Diego, CA, USA)	nr									1	1		1	1									Logistic Regression		1				Age, diabetes duration, number of days between CGM recording and Coronary Artery Calcification measure, group (‘clamp’ vs. ‘clinic’) and interaction term by sex.	Subclinical atherosclerosis is associated with glucose levels and variability in men with Type 1 diabetes. The relationship of coronary artery calcium and glucose variability in Type 1 diabetes, and potential gender differences in this association, deserve further study
Su (2011)		1			1	China	(Medtronic MiniMed, USA	nr	mean ± SD, years no CAD: 61 ± 9 CAD: 65 ± 9	Duration of diabetes (months), mean ± SD No CAD: 58 ± 68 CAD: 78 ± 77	non-CAD: 7.5 ± 1.4 % CAD: 7.6 ± 1.5 %		Multivariate linear regression: Gensini Score Unstandardized beta: 7.010, SE: 1.466 Standardized beta: 0.237, t 4.783 p-value = 0.000 Logistic Regression: CAD MAGE≥3.4 mmol/L, OR (95% CI): 2.612 (1.423, 4.831), p = 0.002 Predicting CAD MAGE 0.618 (95% CI 0.555, 0.680), p = 0.001 HbA1c 0.554 (95% CI 0.487, 0.620), p = 0.129			1														Logistic Regression Linear Regression	1	1				Age, sex, BMI, smoking, duration of diabetes, hyperlipidemia, hypertension, renal insufficiency blood pressure, HbA1c, hs-CRP, triglyceride, fasting plasma glucose, MAGE	The intraday glycemic variability is associated with the presence and severity of CAD in patients with T2DM
Taya (2021)			1		1	Japan	Freestyle Libre Pro (FLP) (Abbott Japan, Tokyo, Japan)	15 min							1	1	1	1	1	1	1	1			1	1			Median	Linear Regression	1					Age, sex, BMI, smoking status, duration of diabetes, systolic blood pressure, HbA1c, total cholesterol, HDL cholesterol, triglycerides, uric acid, eGFR and urine albumin-to-creatinine ratio.	intra- and inter-day glucose variability was associated with the tissue characteristics of the carotid artery wall in patients with type 2 diabetes without CVD.
Torimoto (2025)			1		1	Japan	FreeStyle Libre Pro (Abbott Japan, Tokyo, Japan	15 min																					GRI	Linear Regression	1					Age, sex, BMI, smoking status, alcohol consumption, diabetes duration, the presence of retinopathy, systolic blood pressure, HbA1c, LDL cholesterol , HDL cholesterol, log- transformed triglycerides, eGFR, uric acid, log-transformed urine albumin-to-creatinine ratio, insulin therapy, use of angiotensin-converting en- zyme (ACE) inhibitors and/or angiotensin II receptor blockers (ARBs), statins, an…	In conclusion, this study showed that GRI, a novel composite CGM index of hypo- and hyperglycemia, is associated with ul- trasound tissue characteristics of the carotid artery wall and arterial stiffness in patients with T2DM free of cardiovascular events.
Wakasugi (2021)			1		1	Japan	The FreeStyle Libre Pro CGM (FLP-CGM) device (Abbott Japan, Tokyo, Japan),	15 min							1	1	1	1	1	1	1	1			1	1			IQR	Linear Regression Logistic Regression	1	1				Age, sex, BMI, smoking status, duration of diabetes, presence of diabetic retinopathy, systolic blood pressure, HbA1c, total cholesterol, HDL cholesterol, logarithm of triglycerides, serum uric acid, estimated glomerular filtration rate, logarithm of urinary albumin excretion, use of insulin therapy, use of angiotensin-converting enzyme inhibitors and/or angiotensin II receptor blockers, use of s…	CGM-derived metrics related to intra-day glucose variability, hyperglycemia, and hypoglycemia are significantly associated with arterial stiffness, even after adjusting for various risk factors in patients with type 2 diabetes with no history of apparent CVD. High postprandial glucose excursion amplitude can identify subjects who are at high risk for developing CVD.
Watanabe (2017)		1			1	Japan	MiniMed CGMSGold, Medtronic, Minneapolis, MN, USA	nr	Mean ± SD, years: 64.3±12.8	nr	Mean ± SD: 5.41±0.35%		MAGE SYNTAX score (r = 0.776, p < 0.001) Gensini score (r = 0.742, p < 0.001)			1														Linear Regression	1					Age, HbA1C, LDL-C, NT, Glycer-AGE, 75 g OGTT 120.	The diurnal glucose fluctuations measured by the CGMS is associated with the severity of CAD, even in prediabetic patients with angina pectorisshen
Wei (2022)			1		1	China	(Meiqi Company	5 min							1	1	1	1	1		1	1							ADRR M-value	Logistic Regression		1				Age, sex, BMI, diabetes duration, blood pressure, HbA1C (%), lipid profiles, Scr, UREA, ACR, (SD, MAGE, CV, ADDR, MODD, M values added differently in different models)	In type 2 diabetes patients, abnormal ABI is associated with lower TIR, and the correlation is stronger than that with HbA1c. Therefore, the role of TIR should be emphasized in the evaluation of lower limb vascular diseases.
Wei (2019)		1		1		China	(iPro R©2 CGM System Gold, Medtronic MiniMed, Inc.	nr	Mean ± SD, years: No hypoglycemia: 58.59 ± 11.26 Hypoglycemia: 62.27 ± 11.58	Mean ± SD, years: No hypoglycemia: 6.46 ± 6.00 Hypoglycemia:7.78 ± 7.37	Mean ± SD: No hypoglycemia: 8.19 ± 2.10 Hypoglycemia: 7.73 ± 1.96	MACE: including non-fatal stroke, non-fatal myocardial infarction (MI), unstable angina leading to hospitalization, and cardiovascular death. including non-fatal MI, non-fatal stroke, cardiovascular death, and unstable angina leading to hospitalization. Include cardiovascular death	Hypoglycemia was modeled as a time-dependent exposure. Results reported in HR (95%CI) MACE: p-value <0.001 Model 1: 1.501 (1.207, 1.866) Model 2: 1.592 (1.233, 2.056) Model 3: 1.615 (1.239, 2.106) Cardiovascular death: p-value = 0.006 Model 1: 2.033 (1.211, 3.413) Model 2: 2.652 (1.433, 4.914) Model 3: 2.642 (1.398, 4.994) Unstable angina requiring hospitalization: p-value = 0.300 Model 1: 1.226 …																Hypoglycemic events	Cox Proportional Hazard Regression			1			Hypoglycemia was modeled as a time-dependent exposure. Model 1: crude model. Model 2 included age, sex, eGFR, HbA1c, BMI, and duration of diabetes. Model 3 included all variables in model 2 + smoking status, alcohol history, past medical history (hepatic disease, renal disease, malignancy, coronary heart disease, and stroke), all diabetic medications (insulin, sulfonylureas, metformin, alpha-gluc…	CGM is effective to detect asymptomatic and nocturnal hypoglycemia. Hypoglycemia is associated with an increased risk of non-fatal stroke, cardiovascular related death, and total mortality. The cardiovascular mortality is dose-dependent on the severity of hypoglycemia
Yano (2013)			1		1	Japan	(Medtronic MiniMed, Northridge, CA)	5 min									1												PPGE	Linear Regression	1					Nighttime systolic BP (after P<0.05 variable selection)	Among treated type 2 diabetes, high nighttime BP and/or glucose values were associated with a high degree of cardiovascular remodeling.
Yokota (2019)			1		1	Japan	iPro2, Medtronic, Northridge, CA	nr										1												Logistic Regression		1				Age, Sex, Body surface area, Hypertension, HbA1c, Dyslipidemia, LVEF, LVMI, LAVI	Since heart failure with preserved ejection fraction is a syndrome caused by diverse agents, reducing GV may represent a potential new therapeutic strategy for the prevention of the development of HFpEF in T2DM patients.
Zhang (2013)		1			1	China	nr	nr	Group A: 56.3 ± 6.1 Group B: 56.1 ± 6.6 Group C: 61.7 ± 7.2 Group A: healthy individuals Group B: T2D without cardiovascular complications Group C: T2D with cardiovascular complications	nr	Group A: 5.3 ± 0.3 % Group B: 6.6 ± 1.2 % Group C: 7.5 ± 1.4 %	Severity of Coronary Artery Disease	Blood glucose excursions and SYNTAX score 00:00 - 03:00: r = −0.442, p = 0.035 03:00 - 06:00: r = −0.208, p = 0.340 06:00 - 08:00: r = 0.678, p = 0.000 08:00 - 11:00: r = 0.115, p = 0.600 11:00 - 13:00: r = 0.523, p = 0.011 13:00 - 17:00: r = 0.257, p = 0.237 17:00 - 19:00: r = 0.358, p = 0.094 19:00 - 24:00: r = −0.018, p = 0.933 MAGE (mmol/L) and the SYNTAX score r = 0.518, p-value = 0.011 "Blo…			1													Blood glucose excursions: - 00:00 - 03:00 - 03:00 - 06:00 - 06:00 - 08:00 - 08:00 - 11:00 - 11:00 - 13:00 - 13:00 - 17:00 - 17:00 - 19:00 - 19:00 - 24:00	Linear Regression	1					ct	T2DM patients with larger glucose fluctuations could have higher risk for coronary artery disease compared with patients having smaller glucose fluctuations. Compared with high blood glucose, blood glucose fluctuations may be more importantly influential on the development of coronary artery disease in patients with T2DM. Blood glucose fluctuation is significantly related to carotid artery intima…
Zhang (2020)			1		1	China	(MiniMed Paradigm 722, Medtronic MiniMed, USA	nr								1	1	1		1	1	1					1			Correlation				1		Univariate	Higher BG -> More severe LEAD and diabetic peripheral neuropathy Greater glycemic variability ->severe the LEAD Doctors should focus on glycemic variability and hypoglycemia and not only BG levels and HbA1c
Zhang (2014)			1		1	China	(Medtronic, Northridge, CA, USA)	5 min								1														Linear Regression	1			1		HOMA-IR, SBP (after unspecified variable selection)	Blood glucose fluctuation is an important factor that affects inflammatory response and possibly induces CAD in T2DM patients.
Zhou (2022)			1		1	China	Mei QI, Chin	3 min							1															Correlation Logistic Regression		1		1		Age, sex, BMI, diabetes duration, HbA1c(%), Serum creatinine	TIR is correlated with ba-PWV independent of HbA1c in patients with type 2 diabetes
SUM
